# Supplementary material for: Label-free streamlined photoacoustic image guidance facilitates NIR-II photoablation in models of melanoma lung metastases
Source: J Clin Invest. 2026 May 1;136(9):e196095. doi: 10.1172/JCI196095 (PMC13132385; doi:10.1172/JCI196095)
Supplement: Supporting data values [file jci-136-196095-s161.xlsx]

## Sheet: Figure 2
A
Human tissue types	ADCY1	ADCY2	ADCY3	ADCY4	ADCY5	ADCY6	ADCY7	ADCY8	ADCY9	ASIP	CALM1	CALM2	CALM3	CALML3	CALML5	CALML6	CAMK2A	CAMK2B	CAMK2D	CAMK2G	CREB1	CREB3	CREB3L1	CREB3L2	CREB3L3	CREB3L4	CREBBP	CTNNB1	DCT	DVL1	DVL2	DVL3	EDN1	EDNRB	EP300	FZD1	FZD10	FZD2	FZD3	FZD4	FZD5	FZD6	FZD7	FZD8	FZD9	GNAI1	GNAI2	GNAI3	GNAO1
Basal cell carcinoma	8.3365	0.840887	15.9713	5.8166	1.96942	16.5031	11.2952	2.04128	21.488	0.7299	171.919	189.597	113.313	3.11467	227.517	0.597711	1.03334	0.618702	23.7086	15.2649	15.3003	78.6958	29.463	51.8615	0.204282	11.6891	26.2756	172.955	272.364	52.7763	27.4124	64.0069	60.304	231.795	38.7251	28.1159	2.43655	10.1723	2.64242	27.7393	17.2143	41.2273	29.6388	12.2066	9.64848	5.46865	212.262	32.409	1.42781
Normal tissues of LUAD	1.40329	0.292057	14.4461	13.3603	3.81819	17.6545	13.7893	2.92256	30.403	0.571787	219.529	253.387	113.963	0.0801737	-1.79855	0.159849	0.901628	0.527596	31.0379	22.356	17.9693	84.9292	61.1254	42.8657	0.142305	9.88096	27.7256	134.447	-5.97625	46.6052	17.2852	39.188	153.838	95.9305	36.9708	31.1202	2.22733	11.6824	2.28228	40.8945	32.5901	54.9129	21.1841	15.3739	0.647116	6.07974	240.482	31.9175	-0.051036
Normal tissues of LUSC	1.10696	0.208293	17.974	14.6708	4.88207	17.4485	14.5948	2.3116	29.8149	0.618977	214.178	239.569	119.611	0.104776	-2.13928	0.154942	1.11724	0.119155	28.2905	21.5886	16.9427	90.6208	55.4632	41.9734	0.192308	9.27711	28.1393	132.884	-5.9423	41.8938	16.6508	40.2252	150.195	94.7172	37.7277	29.1088	2.3803	9.76076	1.79176	37.1985	28.5528	49.8105	20.8013	13.5474	0.173358	5.70694	261.087	30.7224	0.0833953
Lung metastatic melanoma	5.90517	2.49643	19.5185	2.78058	1.75292	23.8109	5.63762	4.01841	11.7393	2.80944	116.495	142.659	200.799	0.094048	-2.46462	0.221318	0.805457	1.26906	17.3033	11.7999	13.7114	107.681	82.6189	51.5359	0.639033	16.5734	34.6169	198.415	621.127	89.6836	50.8673	126.57	8.46119	158.259	38.5242	55.5059	6.36961	17.9925	3.93063	13.5083	10.9148	22.3423	26.9773	27.0276	13.2673	11.3271	209.438	37.5379	8.78304
Primary melanoma	15.766	5.26682	15.6252	2.78652	0.630402	19.4107	3.56047	1.03235	15.7453	1.87506	149.746	150.415	150.496	4.80637	594.872	0.775173	1.2094	0.428942	19.253	7.78647	10.117	81.2286	9.59366	53.6129	0.0711001	12.9634	23.3201	208.797	516.054	59.7738	39.0508	77.8645	1.29528	362.84	31.6998	16.1995	1.5244	6.0716	3.96489	8.13366	2.90622	34.5691	32.2393	3.70804	20.2955	4.88483	191.053	30.4152	6.58846
Melanoma cutaneous metastasis	25.7942	2.99315	17.0684	2.43111	1.60068	29.4426	4.79587	0.196068	16.7808	5.323	117.671	154.889	174.187	0.10521	-1.35341	0.225447	0.567764	0.33993	21.6588	8.02563	16.2109	69.4503	5.44968	46.5321	0.0797086	21.3614	35.3172	337.823	1066.89	82.5213	47.5922	86.0263	0.391742	719.094	71.5692	20.3148	0.495419	7.16585	5.18011	7.39755	2.89348	31.9305	35.1205	3.00781	18.6978	6.88395	132.59	43.3346	10.4236
Normal skin tissues	8.8161	7.81914	15.9459	16.7157	4.07835	24.1489	6.19794	1.22029	24.6404	3.72476	192.944	214.625	193.437	-0.423497	299.131	0.0497352	1.08696	-0.152686	25.0712	13.765	13.0144	93.2491	51.3176	37.2022	-5.88e-05	10.9513	27.3309	171.136	270.284	53.1029	31.0542	51.3376	103.456	226.514	31.0562	14.1517	1.11996	4.71656	4.33878	11.5715	14.0146	43.9034	17.9325	2.70199	10.5791	7.92739	232.779	27.4466	9.93582
B
Human skin cell clines	ADCY1	ADCY5	ADCY7	DVL3	EDN1	FZD2	PLCB1	GNAO1	GNAI1	KRAS	PLCB3	PRKACA	PRKACG	PRKX	PRKCA	TCF7	WNT2	WNT6	WNT7B	WNT10B	WNT9A	WNT1	CAMK2G	FZD7
A375SKINCJ1	0.0426051	0.173793	37.5224	16.7109	2.323	2.69298	13.7574	8.62592	11.0349	16.7305	29.6418	43.4472	0.0963064	4.24384	10.8172	1.04397	0.0736999	0.119593	3.26248	5.18053	13.9603	0.0738099	14.0564	18.7741
A375SKINCJ2	-0.09031	0.544843	34.7191	13.8552	4.48783	10.2876	6.78469	4.64012	25.0831	15.9815	29.0771	42.1389	0.0963064	13.4201	22.8196	0.387954	0.0736999	0.223034	2.04531	8.78516	2.02318	0.0738099	30.0359	1.43805
A375SKINCJ3	1.56788	0.544843	59.3914	17.0926	2.335	4.05015	8.36618	7.8531	12.8851	21.7382	27.7902	39.8424	0.0963064	3.26345	5.55894	0.869498	0.0736999	0.119593	2.12259	4.0071	12.8549	0.0738099	12.5924	16.3416
CHL1DM	2.53032	0.61455	-1.21163	59.528	2.383	2.03811	2.60339	14.662	36.9004	23.7177	43.8521	32.4326	0.0963064	8.52586	22.0049	1.3137	0.0736999	0.422688	2.02603	0.680356	1.03457	0.0738099	33.9895	8.70885
HS936T	14.0496	0.482547	2.32121	32.1778	2.2832	0.0445724	-0.32652	10.0364	53.526	18.1455	13.2599	41.8714	0.091019	10.4428	7.93871	26.6942	0.0645547	0.0213542	1.86574	2.40935	0.060199	0.0987984	12.0477	8.29628
HT144SKINFV1	13.4014	0.173793	14.553	45.5017	6.7705	13.7308	6.3802	5.84649	15.48	9.79253	56.2638	44.0053	0.0963064	3.78447	21.3441	5.52216	0.0736999	0.422688	9.83273	1.73395	2.005	0.0738099	17.5256	42.2402
HT144SKINFV2	10.6558	0.223104	16.8508	47.9414	2.89739	8.21458	9.72243	7.77351	19.5419	14.6067	32.8714	39.6413	0.0963064	3.13743	21.3	6.76847	0.0833109	0.50198	12.8797	1.3593	2.99155	0.0738099	28.0318	18.4149
HT144SKINFV3	7.46362	0.20662	20.8888	52.424	4.96003	19.1638	4.05712	8.25206	23.3967	10.4411	67.989	34.1815	0.0963064	2.76009	23.5018	4.08088	0.102532	1.00488	67.6059	1.617	13.1827	0.0738099	28.7249	56.7763
M140325	25.2341	0.339783	0.939666	34.49	10.9482	6.90661	9.81751	5.08669	11.1252	17.3818	45.8817	57.3319	0.0963064	20.3898	37.3176	6.31686	0.160189	0.391353	2.02603	0.387886	1.15462	0.0738099	27.2653	22.0711
NZM3	32.8654	0.0925617	10.1996	17.5812	2.383	-0.10364	4.59269	5.7042	10.157	19.2185	3.91296	36.4091	0.0963064	-0.47925	-0.82991	3.89339	0.0736999	0.119593	2.02603	0.0555831	0.244041	0.0738099	25.7756	2.79107
NZM42	31.5914	0.0925617	1.50827	27.7312	2.335	0.488015	4.16415	27.5402	9.91037	13.6053	17.4701	43.9256	0.0963064	8.68777	0.731257	3.26016	0.0736999	0.119593	2.02603	0.303845	0.355415	0.0738099	15.3354	1.51617
NZM7	30.7997	0.124909	-1.34687	46.3403	2.323	0.77576	6.54194	23.88	15.0761	11.7353	-0.4605	43.5768	0.0963064	3.84775	5.22349	0.615888	0.0736999	0.119593	2.02603	0.0555831	0.196769	0.0738099	12.2882	4.74764
RVH421SKINFV1	0.250248	0.390463	6.26573	27.9754	5.34892	24.069	3.33582	4.14644	15.8267	10.2619	53.3045	39.5909	0.0963064	4.51374	19.3599	14.9718	0.0833109	0.163566	2.02603	3.96523	0.244041	0.0738099	20.065	19.394
SKMEL1	24.2962	0.106472	1.83443	33.5365	2.31783	-0.57631	-1.37523	7.17015	47.0423	38.1018	23.961	41.0619	0.091019	9.71865	6.03257	44.9101	0.0645547	0.0213542	1.75155	0.0291123	0.0707521	0.0906979	13.5494	42.6834
UACC62SKINCJ1	61.8797	0.667259	9.53772	35.6036	2.323	-0.48757	28.1466	13.1552	33.1017	14.3282	8.67939	52.6431	0.0963064	-0.68932	19.029	1.46726	0.0833109	0.13419	2.02603	3.57646	0.355415	0.0738099	11.831	14.1591
WM115	5.02441	0.420545	1.74005	34.0288	3.17416	5.26437	5.56733	0.463909	53.8828	14.2913	20.5753	41.2669	0.091019	6.95828	43.8827	2.38222	0.102802	0.0213542	1.7944	0.246419	0.133921	0.114963	11.665	26.575
WM88	48.7597	0.201462	-1.70856	31.6068	2.73396	1.74241	18.1683	10.1354	17.1332	16.1363	18.5657	32.8571	0.091019	6.10579	2.88075	2.60754	0.112364	0.0461068	1.93699	0.0108953	0.165412	0.139122	11.0336	31.2391
WM983B	7.62501	0.0427364	0.0141889	31.8923	2.71082	0.389584	26.6433	9.63987	16.774	37.3673	32.9195	39.4133	0.091019	8.34586	8.23794	2.72937	0.0645547	0.329616	1.82295	0.497339	0.186373	0.114963	24.0598	8.27656
YUHOIN	-0.32875	0.0925617	9.74113	49.8168	8.82871	15.2447	2.77629	3.73217	20.6221	19.9165	35.2208	55.9225	0.0963064	7.39526	6.43032	6.89789	0.0736999	0.238049	2.27773	0.496803	9.40553	0.0738099	28.7487	18.118
WM2664	36.4494	0.190943	8.88933	34.4817	2.72239	0.679427	14.6232	1.21603	22.0015	8.56904	14.3245	50.8397	0.091019	2.05082	15.5844	1.56983	0.121926	0.729136	1.92275	0.621909	0.228217	0.114963	18.1066	15.3553
COLO792	13.4559	0.0427364	0.253114	75.7169	2.36402	5.817	1.74328	2.30662	20.3861	12.9803	43.231	47.539	0.091019	13.7751	5.3418	11.7366	0.0836779	0.0953773	1.75155	1.08031	0.0496386	0.0906979	24.9329	4.15834
COLO741	12.3826	0.127643	-0.32121	77.6181	2.41022	1.31442	6.70301	6.14606	18.4286	9.91182	24.9465	30.0602	0.091019	6.85741	1.2807	1.01653	0.0741162	0.029614	1.70866	2.8934	0.0707521	0.0825852	23.5298	2.116
RVH421	21.7385	1.42778	5.21642	27.3539	2.2832	0.858869	9.14174	0.391512	15.6947	16.9772	18.2992	30.1769	0.091019	3.02739	-0.09341	0.621985	0.0741162	0.0625645	1.72296	1.93868	0.060199	0.0825852	4.29335	20.3096
IGR1	9.65528	0.190943	3.6025	33.4282	2.45643	1.10734	-0.34853	13.8219	7.91156	20.5387	6.12535	28.5345	0.091019	2.5169	-0.42721	1.58882	0.0741162	0.184947	1.75155	0.381155	0.060199	0.0825852	15.3595	5.44519
IGR37	18.0367	0.222477	3.61807	40.9703	2.29475	0.210172	0.00321427	16.2795	25.4778	23.2009	26.918	75.6162	0.091019	3.52556	-0.77933	8.24772	0.0645547	0.0213542	1.73726	0.82544	0.081298	0.106887	3.08446	11.868
IGR39	11.3305	0.306209	18.8469	32.9556	3.41776	26.5983	3.51783	18.335	25.0342	19.4161	63.0927	78.3186	0.091019	5.9598	30.6417	49.1617	0.0645547	0.201133	3.66736	0.497339	6.18707	0.123028	36.0437	5.69379
COLO783	23.2273	0.410187	0.237201	35.7419	2.29475	1.82525	8.81841	7.00269	75.1771	18.9051	29.1985	30.8352	0.091019	11.1661	4.25974	7.84922	0.0645547	0.0213542	1.72296	1.87849	0.580155	0.0825852	15.3931	17.5465
MELHO	28.4864	0.0746471	-0.85067	39.9561	2.24858	0.0169735	5.88118	6.03655	14.1717	12.4497	9.2507	28.4075	0.091019	9.35066	-3.10726	6.12929	0.0645547	0.0213542	1.69435	0.264428	0.0496386	0.0825852	6.92885	6.70573
UACC62	9.39193	0.159332	5.61824	22.8652	2.46799	-0.34178	22.1862	4.4945	22.1895	9.41077	15.7991	49.7381	0.091019	2.63043	12.8638	2.00541	0.169739	0.10356	1.83722	5.8469	0.280381	0.0825852	3.97023	10.2723
MM127	-0.45793	0.124909	-1.36935	14.176	127.537	15.8024	18.7532	-0.06222	16.3014	16.6927	58.4741	40.5457	0.0963064	7.65324	103.591	0.0293755	0.0736999	0.119593	2.02603	1.26984	0.196769	0.0738099	36.0812	16.0219
MM253	93.507	1.92986	1.53206	30.9507	2.323	1.62274	14.8525	0.111961	15.0415	18.9573	8.7111	56.4283	0.0963064	11.4702	11.7719	8.69954	0.0736999	0.119593	2.02603	1.3465	0.212495	0.0738099	16.1591	7.56668
MM370	27.4084	0.15745	5.05087	23.2293	2.35901	-0.32758	-1.22877	3.53252	17.8238	11.7353	8.36222	56.3018	0.0963064	3.21618	-1.03414	9.87566	0.0929215	0.163566	2.02603	0.0672645	0.244041	0.0738099	-0.43802	2.905
MM386	49.4229	0.190183	-1.63798	53.0033	2.383	2.21382	-0.29605	0.750225	4.17167	7.32177	3.33957	15.1768	0.0963064	2.165	-2.65174	2.97688	0.0833109	0.268253	2.04531	0.339789	0.275712	0.0738099	2.228	0.259968
MM383	1.45113	0.190183	3.92116	17.2758	4.12118	3.55525	0.883056	2.82817	16.0813	10.8875	10.7709	48.7622	0.0963064	1.86864	12.4819	8.92338	0.0736999	0.119593	2.04531	0.327795	0.228253	0.0738099	7.27012	30.1839
MM415	36.7826	0.239635	-0.61993	29.9132	2.323	3.10818	3.8031	2.14783	30.3744	11.1347	11.6573	26.7443	0.0963064	1.8998	4.95501	2.24542	0.0736999	0.163566	2.02603	0.582156	0.291592	0.0738099	8.5456	14.1469
MM426	22.4532	0.173793	8.85287	28.7536	2.335	0.168235	5.89541	3.40816	25.6786	12.1274	15.6399	41.6085	0.0963064	-0.68932	1.25008	0.331401	0.112142	0.119593	2.02603	1.23163	0.881879	0.0929218	9.96497	3.83347
MM466	5.88627	0.141155	4.1658	23.1835	2.323	-0.45557	-1.31876	0.277416	23.4204	17.4666	1.68116	39.6413	0.0963064	7.20196	-1.73889	0.444686	0.0736999	0.13419	2.02603	0.0789606	0.212495	0.0738099	10.7086	2.14493
MM473	24.3467	0.407444	0.963264	47.7737	2.323	-0.31158	0.0956282	12.3937	47.622	17.5419	24.8059	50.1508	0.0963064	15.6438	2.17331	4.31912	0.0736999	0.119593	2.02603	1.00395	0.244041	0.0738099	14.0815	10.1223
MM485	0.760845	0.124909	0.868924	28.7078	2.335	-0.55157	4.2043	-0.14834	11.9518	17.5607	4.23136	47.8442	0.0963064	1.37148	-1.78444	0.331401	0.0929215	0.119593	2.02603	0.125891	0.664768	0.0738099	7.73993	3.71833
MM576	8.89309	0.990911	-1.00782	34.9171	2.323	-0.34358	10.6604	13.2941	21.4699	20.0651	15.3242	47.0135	0.0963064	2.6032	2.48813	4.28145	0.102532	0.148848	2.02603	0.149442	0.387504	0.0738099	5.63956	3.22485
A2058	6.02304	0.138215	15.3184	28.2104	2.74554	4.7394	2.64784	0.0910828	20.5449	15.1585	31.5007	50.3705	0.091019	-0.79747	13.8954	4.36566	0.0645547	0.519344	2.03658	3.04555	0.112893	0.0987984	26.1677	3.95816
G361	95.8977	0.117062	7.75672	29.4902	2.27166	0.707033	8.65671	7.38761	42.1266	22.6406	32.282	49.9125	0.091019	15.4358	-2.46213	2.99125	0.0645547	0.0871867	1.70866	3.10464	0.060199	0.0825852	9.36157	14.1401
C32	5.03312	0.55458	5.18549	23.6723	2.43332	0.44479	13.8186	4.20436	49.5961	13.5869	20.8625	45.5297	0.091019	-0.89066	5.58446	3.12195	0.141051	0.0378649	1.7944	0.957499	0.207308	0.0825852	24.3336	16.8879
A375	0.604866	0.0852649	11.4024	16.6251	2.29475	5.00188	5.70804	5.05575	11.8867	14.6977	21.2317	58.9823	0.091019	7.08153	9.7349	1.81634	0.0645547	0.0213542	1.85148	2.2899	1.56683	0.0906979	15.3091	13.6144
VMM917	5.03959	0.306219	24.8943	29.3181	11.4246	4.76844	22.5335	2.4015	17.0092	16.4465	19.7081	49.186	0.0963064	16.3876	35.1958	6.60049	0.0929215	0.223034	2.41409	0.643451	0.915647	0.0738099	12.9973	24.4634
HS852T	5.48551	0.159332	4.14692	34.078	5.46615	27.0271	0.55164	7.93013	26.1871	13.2036	19.7959	63.4917	0.091019	5.82499	9.00496	1.21746	0.112364	0.0213542	1.70866	0.219378	0.060199	0.0987984	22.2836	5.25609
SH4	10.3335	0.243458	15.5443	37.5043	2.37557	0.458591	0.694026	2.48955	59.9395	15.3838	18.1352	33.8278	0.091019	12.4107	0.0364499	0.862946	0.0741162	0.0213542	1.80868	5.2465	1.7151	0.0825852	21.2616	22.6113
A101D	24.3451	0.180414	8.33879	27.9643	2.51421	3.63434	3.70249	7.13667	11.4826	13.3526	20.6573	45.9204	0.091019	12.7881	7.50867	1.57933	0.0836779	0.029614	1.82295	0.201332	1.59653	0.0825852	20.5644	12.249
HMCB	-0.35235	2.87808	13.4116	49.2222	2.323	4.00226	15.3732	8.69283	49.6999	70.3317	53.3357	44.1845	0.0963064	19.5902	28.6877	12.1759	0.0736999	0.13419	2.02603	0.19671	1.34542	0.0738099	40.5141	6.31463
LOXIMVI	-0.51738	0.0640198	23.6658	24.1153	4.60365	14.4279	7.8909	0.109381	21.754	15.137	57.8494	13.9378	0.118586	6.72289	34.0571	1.21746	0.0741162	0.0378649	4.80463	7.17753	0.0284955	0.0825852	37.9791	3.10505
WM1799	15.9656	0.368684	4.78299	33.5759	2.67611	3.64815	17.9008	1.34904	17.0534	23.3438	37.219	50.6542	0.091019	-0.8557	16.9741	4.24553	0.131488	0.168731	1.72296	0.345299	0.133921	0.0825852	15.3763	12.3076
WM793	15.8244	0.201462	18.5175	32.6012	27.9013	20.3464	5.11251	12.394	94.9076	11.2448	46.8985	35.5597	0.091019	-0.71603	17.0492	1.31289	0.0741162	0.168731	16.7616	2.2899	0.415321	0.0987984	29.2483	7.03238
UACC257	9.66377	0.306209	5.3865	32.4929	2.29475	1.5077	2.23397	6.35644	17.9108	13.1504	18.7297	35.7631	0.091019	11.9776	-0.89048	0.650968	0.0645547	0.0625645	1.69435	0.30939	0.102368	0.0825852	5.86769	4.65798
HS939T	11.5834	0.451577	3.75819	31.4099	3.0003	1.13495	18.2218	1.65814	25.5172	12.6512	33.3308	57.421	0.091019	-0.79747	12.0577	4.02346	0.112364	0.176843	1.93699	1.9988	1.07781	0.0825852	17.1945	12.6199
MDAMB435S	-0.49829	0.368684	26.9158	23.3869	2.35247	5.08477	20.1998	5.59772	4.03327	8.81793	27.7602	30.5803	0.091019	13.6421	18.8907	4.2825	0.0645547	1.48817	1.80868	2.27282	10.9017	0.0825852	25.6871	7.83274
HS695T	9.96922	1.09082	14.7156	37.1893	4.42902	6.85329	8.45184	10.5146	16.1847	8.66232	13.3827	51.4838	0.091019	0.289668	19.0975	4.43031	0.0932397	0.698275	2.29191	2.14454	3.46501	0.0906979	16.5707	28.0968
HS294T	4.4042	0.0852649	5.23189	31.6167	3.58028	8.16608	6.75704	5.30159	8.66875	12.7785	22.668	45.1719	0.091019	12.8769	17.9698	2.90715	0.121926	0.511503	3.10852	0.913535	2.00988	0.0825852	19.5458	31.8684
HT144	14.3586	0.35829	8.03257	41.0688	2.89604	6.16242	5.97855	4.38365	13.2573	15.062	35.5523	43.4063	0.091019	4.18094	15.4718	6.74062	0.131488	0.128058	1.75155	2.71547	0.845442	0.0825852	14.9062	18.156
MALME3M	21.7795	0.190943	11.3568	30.898	2.34092	0.0859712	1.44854	6.80153	41.0385	16.675	2.7803	47.4846	0.091019	7.07033	8.01351	9.34034	0.0645547	0.128058	1.73726	0.0382141	0.060199	0.0825852	10.934	17.7691
RPMI7951	9.26439	0.180414	28.2035	46.918	2.97712	13.5984	16.6913	10.1684	11.4421	9.89091	94.3589	54.0756	0.091019	4.32764	24.0833	18.4028	0.0645547	5.11515	16.3102	1.02773	24.0865	0.0825852	30.3533	13.0394
SKMEL2	16.9138	0.108711	10.5058	42.101	2.49089	2.2298	2.07229	5.33044	18.4655	25.137	10.4542	19.9791	0.0963064	8.49349	-2.8807	3.94333	0.0833109	0.13419	2.04531	1.2571	14.554	0.0929218	40.8159	4.34166
SKMEL24	0.715183	0.399822	-1.12472	23.003	3.27853	4.72559	16.445	3.99055	13.4484	12.3119	13.3418	59.0593	0.091019	-0.17142	18.7403	2.07147	0.121926	0.029614	1.78012	0.020006	0.0496386	0.114963	7.27268	13.0686
VMRCMELG	3.92787	0.15745	4.9029	51.9514	6.01938	5.47064	18.5329	2.02769	16.8234	6.22569	30.8337	44.9803	0.0963064	17.0331	23.2818	1.96822	0.0736999	0.163566	2.51181	2.24714	0.697894	0.0738099	16.4081	7.42444
HMY1	50.2515	2.27332	8.59988	22.4204	2.41898	1.17532	1.75434	2.64474	29.7729	17.1933	13.3653	37.4422	0.0963064	5.16641	0.0760341	4.72223	0.0736999	0.119593	2.02603	2.38031	0.291592	0.0738099	11.4746	14.7217
SEKI	-0.48125	0.20662	11.7611	28.3721	2.335	-0.53557	14.4416	6.8371	12.6228	24.0642	9.88397	27.1615	0.0963064	2.18062	17.5278	9.87566	0.0736999	0.119593	2.04531	3.09579	1.17186	0.0929218	20.2368	5.08511
MMAC	29.895	0.0925617	4.82898	32.4916	2.323	1.67067	1.87351	5.15075	37.7898	23.9458	3.05276	43.2776	0.0963064	3.65799	0.686108	14.3849	0.0736999	0.119593	2.02603	0.315814	0.196769	0.0738099	16.3335	8.29158
CJM	-0.47923	0.243458	58.4956	67.4526	5.10465	4.62889	19.6761	-0.08341	61.5734	26.4452	92.2057	22.9886	0.118586	5.46528	-1.48285	2.2317	0.0741162	0.05434	43.1342	0.0836579	3.02611	0.0825852	20.6324	1.1807
COLO794	15.4567	0.407444	4.21479	30.9202	2.64651	2.18188	21.4972	1.29323	18.6174	17.9649	13.6814	34.569	0.0963064	2.66593	6.00594	2.10056	0.102532	0.238049	2.41409	0.387886	0.403592	0.0738099	18.8354	16.2063
K029AX	40.8927	0.106472	6.94313	38.7056	2.26012	0.624217	2.8655	12.8027	22.8325	13.5656	24.7206	45.1502	0.146115	9.55141	5.17383	2.80426	0.0645547	0.111734	1.69435	2.09314	0.259534	0.0987984	8.60313	6.38864
SKMEL19	10.0156	0.190183	0.352576	42.6195	2.335	0.0722863	1.2785	8.84018	21.2578	30.7912	45.4446	29.9215	0.0963064	-0.29835	-0.67117	18.2634	0.0736999	0.13419	2.02603	2.62153	3.62734	0.0929218	20.5554	11.6299
SKMEL30	6.70529	0.316641	4.93788	54.0578	2.29475	0.734639	-1.18694	0.127666	33.8959	13.0973	58.5098	45.2478	0.091019	6.75652	-3.01519	2.92584	0.0645547	0.0461068	1.73726	0.904736	0.332395	0.0987984	16.1161	6.28948
IPC298	21.8286	0.117062	-1.2702	22.6388	2.2832	0.34818	6.55169	0.1642	30.3527	11.7301	21.2932	74.0108	0.091019	7.12634	8.33146	1.49381	0.0836779	0.0213542	1.72296	2.22154	0.12341	0.0906979	7.04341	7.76365
COLO679	27.3525	0.117062	4.55048	19.4202	2.27166	0.651822	5.35079	10.1271	30.6958	20.2986	16.9874	45.2152	0.091019	7.22715	1.2807	4.36566	0.0645547	0.029614	1.76584	0.807793	0.133921	0.0825852	14.8726	21.2638
MELJUSO	18.4083	0.0746471	4.56599	27.7575	2.2832	1.23159	15.4165	4.75843	11.3814	10.5508	27.904	57.8166	0.091019	6.42006	13.7641	4.04198	0.0645547	0.0213542	1.72296	3.25636	0.549346	0.0825852	16.7898	3.03461
COLO800	15.6249	0.677348	1.8187	40.478	2.32938	4.40786	10.1972	0.0910828	18.6972	8.93215	20.6983	41.8822	0.091019	-0.78583	6.76109	1.47479	0.0645547	0.0871867	1.75155	0.48842	0.217766	0.0825852	16.0488	20.57
COLO829	20.1382	0.29577	2.50927	45.1947	2.31783	1.16256	7.63187	-0.00979	27.6039	12.2272	13.2394	47.3868	0.091019	8.21174	4.6514	1.26519	0.102802	0.0707804	1.88	0.70171	7.03614	0.0906979	9.84073	10.5664
HS944T	11.0437	0.148778	1.58261	41.0294	2.56046	4.72559	5.45907	6.25549	11.9069	11.7829	15.5738	56.5315	0.091019	12.9989	7.88261	6.04702	0.0741162	0.128058	2.22109	0.719415	8.3647	0.114963	22.949	8.67062
MEWO	20.8447	0.0958733	11.7211	30.1498	2.27166	1.45247	5.05834	8.67882	14.4626	43.6751	26.4867	43.1142	0.091019	-0.92564	2.30364	4.12528	0.0645547	0.0461068	1.70866	0.00177999	0.415321	0.0825852	22.6077	8.76906
SKMEL3	21.2713	0.0958733	0.0620155	32.1877	2.36402	0.099771	9.48649	1.5347	53.1691	12.3331	25.542	25.475	0.091019	5.0602	1.72692	0.699231	0.0645547	0.0871867	1.76584	3.23951	0.332395	0.0825852	6.78164	2.74247
SKMEL5	22.925	0.201462	3.85154	24.4992	2.24858	-0.50734	8.83997	8.08009	24.4424	13.4271	7.30964	32.2817	0.173604	8.13349	4.25974	8.48289	0.0645547	0.029614	1.76584	5.18052	0.144425	0.0906979	10.4532	5.09674
SKMEL28	5.2508	0.368684	-1.85538	46.2779	2.39867	0.679427	17.3444	4.7159	22.6841	17.4634	0.621582	31.0158	0.091019	1.69774	-2.27756	2.62629	0.0645547	0.0625645	1.89425	1.24636	0.528783	0.0987984	7.28906	13.7118
SKMEL31	1.84173	0.159332	13.5986	26.9897	4.44066	2.86091	20.7019	3.73342	35.3803	20.9975	19.7959	52.9265	0.091019	5.93733	23.9515	4.72547	0.0836779	0.0461068	2.07921	0.470573	0.56989	0.0825852	14.8223	23.928
M040416	31.2118	0.0925617	-1.63798	25.3354	2.323	1.01551	8.31202	2.20806	9.42961	13.3731	11.1192	31.1177	0.0963064	0.969561	0.324713	12.2163	0.0736999	0.119593	2.02603	0.0906715	0.212495	0.0738099	7.8962	7.53111
MM100511	3.09513	0.322978	-0.71152	41.3385	2.82577	9.49038	24.7754	1.02585	161.1	13.6729	46.1939	52.7018	0.0963064	21.708	34.5831	41.1318	0.0736999	0.119593	2.04531	0.114137	11.9485	0.0738099	20.065	10.5675
MM160113	0.398327	0.108711	21.1545	28.2195	2.323	-0.05566	2.28456	0.266325	28.86	22.3266	20.1807	45.5366	0.0963064	11.2415	3.27426	1.68108	0.0929215	0.13419	2.04531	5.75563	0.307503	0.0738099	20.2122	2.43895
WM3211	-0.4696	0.239635	-1.16644	40.6674	7.01662	67.4796	-1.37011	-0.10537	14.0179	12.6545	20.716	47.3301	0.0963064	3.01153	60.9925	3.55731	0.0736999	0.119593	2.04531	1.60404	0.196769	0.0738099	30.2499	11.9932
WM4235	6.47058	0.15745	28.1821	52.5307	2.58669	18.9568	11.8591	-0.19113	23.1716	18.7237	42.1963	46.459	0.0963064	17	11.6831	12.2971	0.0736999	0.119593	3.62238	2.3403	1.05166	0.0738099	14.3329	8.37496
NHEK59	6.03452	0.128812	-1.61195	17.7425	-2.16031	-0.93315	4.23644	4.31669	44.3719	17.7142	2.85028	29.9762	0.0593628	12.9682	-3.60457	4.13358	0.282125	0.494883	-1.61786	0.956249	-0.33979	0.0878157	5.83231	8.68871
NHEK64	7.08921	0.128771	4.68715	21.7658	-2.39175	1.00541	4.74992	5.25888	31.1237	23.3606	-0.69724	33.4848	0.059335	15.4463	5.84246	0.815333	0.343322	0.494791	-4.99886	1.02578	0.0446713	0.0877235	7.4338	7.36008
NHEK70	6.44444	0.128702	2.70236	32.9865	1.03022	-0.84531	4.23632	3.37876	43.2761	26.3524	4.68712	31.1778	0.0592892	19.4795	-1.78584	2.27054	0.281881	0.494639	-4.24363	0.956057	1.39007	0.0875714	4.52732	9.21615
NHEKPC	9.18808	0.128639	1.93456	19.3213	-1.24262	1.2176	4.76243	4.31508	35.7409	25.7635	13.1555	32.7444	0.059247	8.53218	3.7268	2.35185	0.281741	0.494499	-4.94175	0.955947	-0.03295	0.0874313	7.1193	5.91017
C	Normalized PA amplitude				E				F
Wavelength (nm)	Hb	HbO2	Melanin		Wavelength (nm)	Normalized PA amplitude	SD		Wavelength (nm)	Normalized PA amplitude	SD
680	1	0.22419	1		680	1	0.25962		680	1	0.15474
690	0.81838	0.22293	0.95426		690	0.99519	0.23192		690	0.97581	0.13848
700	0.70822	0.23833	0.91009		700	0.98558	0.2475		700	0.94355	0.13994
710	0.61999	0.25734	0.86748		710	0.97596	0.24923		710	0.91935	0.135
720	0.53142	0.29117	0.82643		720	0.96635	0.24404		720	0.91129	0.1321
730	0.4508	0.32249	0.78695		730	0.96635	0.23019		730	0.90323	0.11874
740	0.43582	0.37813	0.74903		740	0.96635	0.23712		740	0.87903	0.12716
750	0.56461	0.43957	0.71267		750	0.95673	0.24404		750	0.87097	0.13384
760	0.59882	0.49468	0.67787		760	0.95192	0.23885		760	0.87097	0.12716
770	0.53581	0.54552	0.64456		770	0.93269	0.23712		770	0.83871	0.12339
780	0.43017	0.58651	0.61273		780	0.92788	0.22846		780	0.83871	0.12135
790	0.35819	0.62404	0.58238		790	0.91827	0.21981		790	0.81452	0.11497
800	0.30552	0.66513	0.55351		800	0.91827	0.21635		800	0.77177	0.11323
810	0.27605	0.70812	0.52612		810	0.90865	0.21635		810	0.7621	0.10916
820	0.26893	0.7574	0.50021		820	0.87981	0.20423		820	0.75968	0.10277
830	0.26912	0.81169	0.47578		830	0.86538	0.2025		830	0.75887	0.1051
840	0.26939	0.85172	0.45283		840	0.83173	0.19385		840	0.75081	0.10655
850	0.26822	0.88061	0.43136		850	0.80288	0.18173		850	0.74194	0.09494
860	0.26267	0.91152	0.41137		860	0.79327	0.18346		860	0.73548	0.10219
870	0.26634	0.94157	0.39286		870	0.77885	0.17481		870	0.72742	0.10306
880	0.28039	0.96327	0.37581		880	0.76923	0.17481		880	0.71532	0.08768
890	0.29485	0.98331	0.35967		890	0.75481	0.16183		890	0.7129	0.09784
900	0.2964	1	0.3442		900	0.73077	0.16442		900	0.675	0.1019
H
B16-F10 cell number	MSOT intensity (a.u.)	SD
19	0.181	0.0506
58	0.258	0.0789
170	0.51	0.12
500	0.794	0.205
1600	1.934	0.608
4700	3.514	0.875
14000	6.804	1.238
[truncated: 52 more columns]

## Sheet: Figure 3
A				B				I
Days	Radiance (photons s-1 cm-2 sr-1)	SD			Healthy	MLM		Depth (mm)	Normalized MSOT intensity
1	1710	366.281			1335.2	362.89		30	0.46
3	2464	559.1			711.66	477.61		25	0.57
5	3045	884.3			1027.8	414.32		20	0.612
7	4982	1166			656.83	448.2		15	0.757
12	11795	2251.58			1105.1	440.44		10	0.817
19	124583	27767.6						5	0.897
								0	1

## Sheet: Figure 4
E					D
Wavelength (nm)	B16-F10	Melanin	BEAS-2B		Depth (mm)	Normalized RSOM intensity
400	1	1	0.009		3.5	0.325
405	0.95	0.96501	0.006		3	0.357
410	0.90357	0.93294	0.003		2.5	0.404
415	0.86071	0.89796	0.001		2	0.483
420	0.81786	0.8688	0		1.5	0.507
425	0.77857	0.83673	-0.002		1	0.585
430	0.74286	0.8105	-0.004		0.5	0.649
435	0.70714	0.78134	-0.006		0	1
440	0.675	0.7551	-0.006
445	0.64643	0.72595	-0.008
450	0.61429	0.69971	-0.009
455	0.58571	0.67638	-0.01
460	0.56071	0.65306	-0.01
465	0.53571	0.62974	-0.012
470	0.50714	0.61224	-0.014
475	0.48571	0.58892	-0.015
480	0.46429	0.57143	-0.014
485	0.44286	0.55394	-0.015
490	0.42143	0.53644	-0.015
495	0.40357	0.51895	-0.016
500	0.38571	0.49854	-0.016
505	0.36786	0.48397	-0.016
510	0.35	0.46939	-0.017
515	0.33571	0.45481	-0.018
520	0.325	0.44315	-0.018
525	0.30714	0.42857	-0.019
530	0.3	0.41399	-0.018
535	0.28929	0.39942	-0.018
540	0.27143	0.38484	-0.019
545	0.26429	0.37026	-0.019
550	0.25714	0.36152	-0.018
555	0.24286	0.34694	-0.019
560	0.23214	0.33236	-0.019
565	0.22143	0.32362	-0.02
570	0.21071	0.31195	-0.022
575	0.2	0.30321	-0.023
580	0.19286	0.29155	-0.023
585	0.18571	0.27988	-0.024
590	0.175	0.27114	-0.025
595	0.16786	0.25948	-0.025
600	0.16071	0.25073	-0.025
605	0.15357	0.24198	-0.026
610	0.14643	0.23324	-0.026
615	0.14286	0.22449	-0.026
620	0.13571	0.21866	-0.027
625	0.12857	0.20991	-0.028
630	0.12143	0.20117	-0.028
635	0.11429	0.19534	-0.028
640	0.10714	0.18659	-0.029
645	0.10357	0.17784	-0.029
650	0.09643	0.17201	-0.03
655	0.09286	0.16618	-0.03
660	0.08571	0.15743	-0.031
665	0.08214	0.1516	-0.031
670	0.075	0.14577	-0.031
675	0.07143	0.13703	-0.032
680	0.06786	0.1312	-0.032
685	0.06429	0.12536	-0.032
690	0.05714	0.12245	-0.032
695	0.05357	0.11662	-0.034
700	0.05	0.10787	-0.033
705	0.04643	0.10204	-0.034
710	0.03929	0.09621	-0.034
715	0.03571	0.08746	-0.034
720	0.03214	0.07872	-0.034
725	0.03214	0.07289	-0.034
730	0.025	0.06706	-0.035
735	0.02143	0.05831	-0.036
740	0.02143	0.05248	-0.036
745	0.01429	0.04373	-0.036
750	0.01429	0.04373	-0.036
755	0.01071	0.03499	-0.037
760	0.01429	0.02915	-0.035
765	0.01071	0.02915	-0.035
770	0.00714	0.02624	-0.035
775	0.00714	0.02041	-0.035
780	0.00357	0.01458	-0.035
785	0.00714	0.02041	-0.034
790	0.01429	0.01458	-0.03
795	0.01071	0.01458	-0.032
800	0.01071	0.01458	-0.032
805	0.01786	0.01458	-0.03
810	0.00714	0.00875	-0.03
815	0.00714	0.01166	-0.03
820	0.01786	0.00875	-0.029
825	0.01786	0.01458	-0.027
830	0.01429	0.01166	-0.028
835	0.01429	0.01166	-0.028
840	0.01786	0.00875	-0.028
845	0.01786	0.00875	-0.025
850	0.01429	0.01166	-0.026
855	0.01429	0.00875	-0.027
860	0.01071	0.00875	-0.027
865	0.00714	0.00583	-0.028
870	0.00714	0.00583	-0.027
875	0.00714	0.00583	-0.028
880	0.00357	0.00292	-0.027
885	0.00357	0	-0.027
890	0	0.00292	-0.028
895	0	0.00292	-0.027
900	-0.00357	0.00292	-0.027

## Sheet: Figure 5
C
Phantom Depth (mm)	AR-PAM Intensity (100%)
0	98.9928	102.636	99.2003
1.2	95.32	98.432	99.176
2.4	97.408	94.571	96.173
3.6	70.181	65.574	69.745
4.8	37.791	31.788	36.665
6	16.257	18.907	19.742
I
Normalized Intensity (100%)
Expiration	Inspiration
103.733	98.0933
98.4663	82.095
101.022	95.8657

## Sheet: Figure 7
A	Cell viability (100%)
	Control + 808nm Laser			B16-F10+ 808nm Laser			Control + 1064nm Laser			B16-F10+ 1064nm Laser
1min	93.4691	114.438	100.32	84.6481	106.105	110.698	92.7346	87.0185	118.012	68.2744	75.4817	75.9085
5min	93.2706	103.888	105.118	76.8421	83.5211	62.3368	94.1765	102.329	104.088	33.6335	14.8415	38.8841
C
Melanin content (pg per cell)	Cell viability (100%)
0.99098	109.879	106.584	94.1411
5.75634	92.1159	109.26	101.153
10.3809	90.2221	65.6132	86.3089
91.7495	52.4882	48.7089	54.3178
191.281	25.6915	25.0049	29.2651
192.965	26.2086	19.9448	22.4139
278.471	17.6285	16.5396	14.7153
330.868	17.1076	13.1639	12.2042
G				H						I
Area of lung nodules (μm2)	AR-PAM Intensity			B16-F10	B16-F10 + 808nm Laser (2w/cm2)	B16-F10 + 808nm Laser (5w/cm2)	B16-F10 + 1064nm Laser (1.5w/cm2)	B16-F10 + 1064nm Laser (2w/cm2)		B16-F10	B16-F10 + 808nm Laser (2w/cm2)	B16-F10 + 808nm Laser (5w/cm2)	B16-F10 + 1064nm Laser (1.5w/cm2)	B16-F10 + 1064nm Laser (2w/cm2)
967604	374938			286051	205625	99287	89990	14893		87	81	48	41	25
735910	253241			367593	198875	61184	57321	82779		134	86	47	53	10
579236	491204			170020	105429	104291	104181	12026		98	74	66	36	36
577705	252198			286844	125496	59458	83546	52384		108	61	30	37	35
551167	192497			313865	207698	72975	74227	50626		62	64	36	43	34
423582	209637
411844	154534
397675	143107
396546	135115
383776	205437
370507	259033
365746	204908
354086	123293
331211	190547
289873	142735
230966	123074
228122	193460
194868	116141
170729	160715
124426	125285
122231	154637
116306	172444
107967	179098
105114	119729
103688	174063
98201.8	191547
92167.1	149765
84716.4	122881
77244.8	117148
67875.2	116212
63282.1	115375
61225.3	114200
58372.5	108401
55519.7	114752
48992.6	15714
48654.4	15331
47554.7	12457
44909.9	29247
43450.2	64632
41694.6	65130
40316.8	14425
40316.8	9802
39939.1	40778
38675.4	8805
36744.5	11244
34672.4	47234
30620.4	12082
27869.6	46764
27211.2	40610
26333.4	55518
26114	48031
24496.3	6162
23480.7	27464
21066.8	30477
19420.9	31935
18882.6	5511
18743	3440
18543.2	5915
18372.9	4550
17543.5	5060
17351.6	3794
17116.7	12934
16543.3	3487
16453.5	21029
16330.9	2529
15820.5	3993
15800.1	24953
15432.2	10504
15432.1	20284
15361.2	24713
14289.5	3327
13276.4	19297
13268.8	2878
12288.9	20115
11411.2	20017
10533.4	11010
10206.8	5716
9865.32	8112
9643.42	12939
9434.44	2316
9216.9	14146
8898.71	8724
8777.64	9934
8452.95	1339
8432.76	1978
8237.82	7428
8229.2	8645
8165.44	4990
7900.03	6871
6583.36	5929
6583.36	4315
6124.08	1543
5925.03	7595
5595.86	2207
5275.86	4730
5266.69	2963
4837.8	7042
4836.54	3712
4827.53	4117
4607.74	5180
4603.35	2947
4598.86	480
4593.06	8376
4388.91	1885
3730.57	3760
3511.13	4247
3401.4	2101
2852.79	2126
2845.89	2709
2304.18	3523
2194.45	2457
1865.29	974
1755.56	2661
1536.12	680
1316.67	1585
1211.62	1493
1206.95	1558
877.782	1085
873.598	1211
658.336	561

## Sheet: Figure 8
B
Ti/Te	7 day					14 day					21 day
1	0.584561	0.609135	0.646726	0.556766	0.612251	0.636622	0.689796	0.587831	0.611835	0.620048	0.559295	0.617274	0.608145	0.576753	0.671706
2	0.572677	0.624382	0.66546	0.678403	0.585263	0.624322	0.62619	0.644004	0.675369	0.65331	0.674562	0.646329	0.602806	0.650468	0.687732
3	0.660415	0.607972	0.626738	0.6126	0.610456	0.559893	0.544194	0.563968	0.539987	0.597935	0.322135	0.366819	0.563666	0.592877	0.295487
4	0.608647	0.653715	0.637565	0.632872	0.688073	0.647584	0.581936	0.635413	0.706744	0.613798	0.603274	0.525292	0.570933	0.578692	0.551616
C
PIF	7 day					14 day					21 day
1	4.17	4.66	3.72639	4.89778	4.32048	5.35571	3.59476	4.42	4.25703	4.53108	4.23789	5.70158	3.27965	4.23281	4.63667
2	5.75439	6.41404	4.24925	5.2915	3.24475	3.42162	4.40703	3.76758	5.11303	3.58848	4.10687	4.41773	4.22969	3.23531	3.13886
3	4.37394	3.7209	4.27776	3.66104	4.15448	3.83547	4.15867	3.27147	3.94467	3.1765	2.71179	1.82026	2.87531	2.99333	1.78333
4	3.65306	4.68184	3.37408	4.3149	3.73333	3.62132	4.21763	3.28763	4.41105	3.849	3.27825	3.836	3.19644	2.71933	3.59289
D
PEF	7 day					14 day					21 day
1	2.75972	3.14083	2.57111	3.09222	2.93095	3.69976	2.54667	2.85	3.0027	3.21541	2.74807	3.66667	2.24333	2.72123	3.35263
2	3.65632	3.05316	3.08875	3.5575	2.0835	2.47054	2.78162	2.59848	3.73848	2.59636	3.02125	3.07682	2.87531	2.3325	2.28432
3	3.05485	2.49985	3.11134	2.47821	2.69597	2.45707	2.71187	2.252	2.35427	2.26075	1.87119	1.05526	1.89031	2.03437	1.27542
4	2.54347	3.61224	2.47592	2.86306	2.69515	2.49105	2.84368	2.27395	3.11974	2.592	2.22125	2.29775	2.16778	1.84444	2.21778
E
TV	Day 7					Day 14					Day 21
1	0.1175	0.122222	0.0963889	0.133611	0.118333	0.140952	0.0873809	0.110714	0.114865	0.115135	0.105088	0.140877	0.0896491	0.112456	0.118772
2	0.144561	0.125439	0.1175	0.12925	0.0985	0.0886486	0.114865	0.0921212	0.129091	0.0939394	0.1075	0.109545	0.103438	0.088125	0.0879546
3	0.108788	0.0968657	0.112985	0.0977612	0.116418	0.100667	0.106	0.0910667	0.103733	0.08125	0.0862687	0.0613158	0.0909375	0.0891667	0.0545833
4	0.0969388	0.124286	0.0902041	0.10898	0.0918182	0.0955263	0.122105	0.0907895	0.119211	0.09975	0.0945	0.10875	0.0857778	0.0704444	0.0964444
F
EV	7 day					14 day					21 day
1	0.119167	0.119444	0.0958333	0.134444	0.118333	0.139762	0.0861905	0.11119	0.114054	0.116216	0.103509	0.141579	0.0905263	0.113684	0.11807
2	0.145965	0.117018	0.119	0.12825	0.09675	0.0886486	0.115405	0.0915152	0.131212	0.0957576	0.109063	0.110455	0.105	0.0875	0.0870454
3	0.109394	0.0973134	0.113284	0.0976119	0.117612	0.101333	0.106667	0.0910667	0.103067	0.0815	0.0865672	0.061579	0.0921875	0.0889583	0.055
4	0.0969388	0.12551	0.0910204	0.10898	0.0909091	0.0960526	0.121842	0.0902632	0.120526	0.1	0.09525	0.10825	0.0853333	0.0715556	0.0975556
G
RT	7 day					14 day					21 day
1	55.0278	47.4167	48.8056	54.1389	53.8333	45.5952	41.2381	47.5238	49.7568	44.9189	53.2632	42.7544	52.1754	50.9825	44.4386
2	48.614	50.8421	46.35	38.975	62.25	48.6216	47.7027	44.2121	40.8485	49.1818	41.375	44.5455	51.0938	47.7188	45.1591
3	43.2727	49.9851	45.7463	52.2687	52.1045	57	51.1867	57.5733	56.1333	52.25	91.4776	100.526	63.5938	59.2083	90.4375
4	49.6531	43.4082	49.8163	43.9796	40.6364	45.3684	53.0526	48.5263	40.7895	46.275	58.75	63.8	58.7778	56.5333	59.2
H
MV	7 day					14 day					21 day
1	62.0278	71.6667	52.0556	72.8611	61.3571	83.2857	54.6905	65.1429	62.8378	69.9459	57.8772	85.7895	46.7895	64.4386	69.2632
2	85	104.737	65.1	82	44.7	49.3784	65.6757	54.5152	81.2121	52.5758	59.9062	64.6818	57.5312	47.375	48.1591
3	67.9091	52.9851	65.5373	50.3582	62.1194	52.48	57.96	44.8	53.9067	44.975	28.9701	18.9211	38.125	42	14.5417
4	53.8571	74.1837	50.3265	65.5102	57.8182	55.6316	66.3947	51.0263	75.2105	59.65	50.075	57.45	46.4889	39.6	53.6222
I
F	7 day					14 day					21 day
1	548.222	600.361	560.639	559.889	540.262	593.119	659.762	614.143	567.676	612.27	573.737	622.842	551.193	581.982	604.842
2	601.421	561.912	576.95	656.2	481.025	588.946	590.27	613.061	641.879	579.788	570.625	609.955	579.719	561.031	578.341
3	648.727	558.09	599.06	544.806	552.119	545.04	558.453	518.667	544.627	575.875	344.433	315.316	442.719	501.292	262.125
4	568.98	602.673	591.122	614.143	646.636	617.5	561.395	607.579	640.553	608.125	505.525	504.55	534.133	557.511	526.956
J
EIP	7 day					14 day					21 day
1	2.11111	1.27778	2.52778	1.69444	2.30952	1.47619	2.09524	1.54762	1.81081	1.13514	1.87719	1.10526	2.07018	1.36842	1.84211
2	1.19298	2.07018	1.625	1.075	2.3	2	1.45946	1.63636	1.06061	2.72727	1.40625	1.63636	1.96875	1.9375	1.70455
3	1.57576	1.8209	1.32836	2.53731	1.89552	2.21333	1.46667	2.17333	1.70667	2.1	1.56716	1.60526	2.09375	1.6875	1.97917
4	1.63265	1.36735	2.06122	1.36735	1.48485	2.13158	1.34211	2.23684	1.31579	1.425	1.575	1.425	1.77778	1.66667	1.37778
K
EEP	7 day					14 day					21 day
1	7.27778	6.5	6.58333	7.41667	6.78571	6.88095	5.61905	6.69048	7.37838	7.35135	6.96491	7.05263	8.19298	7.50877	6.77193
2	7.38596	7.78947	7.55	6.175	8.225	6.64865	6.62162	6.27273	6.57576	6.45455	8.25	6.75	6.53125	7.53125	7.25
3	5.66667	6.98507	7.31343	7.0597	7.41791	6.92	8.50667	9.04	7.78667	6.55	15.3134	16.3947	11.3438	7.72917	16.2917
4	7.55102	7.10204	6.65306	6.7551	6.30303	7.71053	8.71053	7.65789	7.55263	7.775	9.225	9.325	9.33333	8.75556	8.91111
L
penh	7 day					14 day					21 day
1	0.315556	0.341111	0.304722	0.310278	0.317381	0.362857	0.320238	0.331667	0.353243	0.400541	0.309825	0.354386	0.35193	0.350877	0.374912
2	0.344912	0.345263	0.384	0.3555	0.308	0.347297	0.305676	0.337273	0.40303	0.326061	0.450937	0.3625	0.301563	0.378125	0.388636
3	0.334848	0.329701	0.408955	0.309254	0.323284	0.289733	0.391333	0.347467	0.307333	0.3185	0.3	0.407368	0.373438	0.330625	0.213125
4	0.358571	0.417143	0.345918	0.341633	0.36	0.330789	0.351053	0.323158	0.364474	0.34	0.34425	0.2865	0.346667	0.329778	0.308222
M
EF50	7 day					14 day					21 day
1	2.36639	2.61972	2.12194	2.65556	2.38262	3.08167	2.18357	2.47357	2.49541	2.61459	2.17439	3.07193	1.85702	2.31632	2.75561
2	2.91877	2.21298	2.5615	3.071	1.71975	2.02027	2.44568	2.16939	3.16758	2.15485	2.45031	2.5075	2.20844	1.925	1.96091
3	2.68909	2.09373	2.50179	2.00612	2.34687	1.9796	2.14467	1.82867	1.93653	1.78925	1.10806	0.657105	1.51844	1.64458	0.791667
4	2.12571	3.05102	2.04143	2.48082	2.29121	2.235	2.42684	2.04684	2.97711	2.2165	1.92375	1.9355	1.75911	1.51756	1.92378

## Sheet: Supplemental Figure 2
	Cell number (cells/μL）	100000	33000	11000	3700	1200	410	140	46	15	PBS
	PA Integrated density	7105320	6028560	3376470	2530890	1170840	960450	648870	589380	584250	536610
		6271770	4509660	2857230	2453790	1638150	1132740	976350	926490	967860	549330
		7037310	5713620	2857800	2469330	1727610	992880	752070	667440	674430	536460

## Sheet: Supplemental Figure 7
B		Temperature (℃）
	Time (min)	Media+ 808nm Laser	BEAS-2b+ 808nm Laser	B16-F10+ 808nm Laser	Meida+ 1064nm Laser	BEAS-2b+ 1064nm Laser	B16-F10+ 1064nm Laser
	0	24.4	24	24.3	24.3	24.8	25.2
	0.5	24.6	25	29.3	26.4	27.5	36.3
	1	24.6	26.3	33.2	28	30.6	45
	2	24.9	27.4	38	30.6	33.6	49.2
	3	25	27.6	40.9	33	35.6	53.6
	4	25.2	27.8	43.7	34.8	37.6	57.6
	5	25.2	28.3	45.2	36.4	39.4	59.9

## Sheet: Supplemental Figure 9
B
Melanin content	1	2	3	4	5	6	7	8
(pg per cell)	0.422384	5.21482	10.3972	93.7044	190.609	192.055	274.582	333.278
	1.36463	6.17331	9.6986	86.5564	182.86	183.754	268.832	318.738
	1.18593	5.88089	11.047	94.9878	200.373	203.086	291.998	340.588
C	Cell viability (100%)
	BEAS-2B			B16-F10 + 4 μM Tyrosinase-IN-22			B16-F10 + 2 μM Tyrosinase-IN-22			B16-F10 + 1 μM Tyrosinase-IN-22			B16-F10 + 0.5 μM Tyrosinase-IN-22			B16-F10 + 0.25 μM Tyrosinase-IN-22			B16-F10 + 0.125 μM Tyrosinase-IN-22			B16-F10
Control	98.7443	99.9277	102.828	102.841	95.2602	102.083	112.415	98.4854	102.283	101.53	95.4325	112.149	102.536	96.4485	102.36	91.6878	106.687	107.471	97.9144	98.7314	104.436	97.6035	105.389	101.75
NIR-II photoablation	109.879	106.584	94.1411	92.1159	109.26	101.153	90.2221	65.6132	86.3089	52.4882	48.7089	54.3178	25.6915	25.0049	29.2651	26.2086	19.9448	22.4139	17.6285	16.5396	14.7153	17.1076	13.1639	12.2042

## Sheet: Supplemental Figure 10.
B	Cell viability (100%)
	Inflated						Not Inflated
0	17.6165	17.5583	17.8883	18.1311	18.2767	17.1893	17.7261	21.2555	19.1923	20.9745	18.367	21.6857
1	30.7864	33.7718	33.2233	34.0048	32.801	33.1796	22.0544	25.8033	24.8025	26.7603	24.0738	24.741
2	44.3544	46.5874	44.6553	45.9757	44.2379	45.3349	29.1791	30.338	32.5329	31.6198	32.5593	31.4969
3	60.3592	61.5534	57.2476	58.7718	58.5146	59.7233	33.3213	39.669	36.8156	38.194	35.5777	37.7726
4	92.9029	87.9854	76.3981	78.5874	74.9029	85.5049	42.1993	45.3687	43.446	46.2555	43.2177	46.7647
5	89.4078	91.6456	91.4903	93.8107	90.2864	91.1505	58.8674	62.748	60.3951	62.9763	60.0176	63.5119
6	99.7524	97.5971	96.1214	91.7913	95.466	91.3592	80.3512	78.1651	76.3038	79.9034	80.7112	84.7059

[truncated: 5 more sheets: Supplemental Figure 11, Supplemental Figure 12, Supplemental Figure 14, Supplemental Figure 15, Supplemental Figure 16]
